# Supplementary material for: Genetic Basis of Acinetobacter sp. K1 Adaptation Mechanisms to Extreme Environmental Conditions
Source: Life (Basel). 2023 Aug 11;13(8):1728. doi: 10.3390/life13081728 (PMC10455571; doi:10.3390/life13081728)
Supplement: Supplementary file 1 [file life-13-01728-s001.zip]

Archive with 1 entries (1 files):
- life-2495056-supplementary.pdf
